# Supplementary material for: Effect of focused ultrasound-induced mechanical ablation on stemness and dormancy properties of residual/peri-focally localized glioblastoma cells
Source: Neurooncol Adv. 2025 Aug 30;7(1):vdaf184. doi: 10.1093/noajnl/vdaf184 (PMC12449158; doi:10.1093/noajnl/vdaf184)
Supplement: vdaf184_suppl_Supplementary_Material [file vdaf184_suppl_supplementary_material.zip]

Archive with 7 entries (7 files):
- Supplementary Figure 1_revised.tif
- Supplementary Figure 2_revised.tif
- Supplementary Figure 3.tif
- Supplementary Figure 4_revised.tif
- Supplementary Table 1_mFUS and Dormancy_revised_clean.docx
- Supplementary Table 2_mFUS and Dormancy_revised_clean.docx
- Supplementary Table and Figure Legends.docx
